# Supplementary material for: TDP-43 mutations link Amyotrophic Lateral Sclerosis with R-loop homeostasis and R loop-mediated DNA damage
Source: PLoS Genet. 2020 Dec 10;16(12):e1009260. doi: 10.1371/journal.pgen.1009260 (PMC7755276; doi:10.1371/journal.pgen.1009260)
Supplement: S1 Data — (XLSX) [file pgen.1009260.s007.xlsx]

## Sheet: Fig. 1A
S9.6 nuclear singal intensity in silenced HeLa
SiC		SiTDP43
RNH1-	RNH1+	RNH1-	RNH1+
69.832	44.484	59.204	75.041
71.162	25.243	57.409	66.909
66.429	75.763	64.401	47.733
59.194	78.937	67.845	1.87
65.66	69.69	51.89	47.638
47.348	75.691	69.983	71.447
69.608	74.125	59.898	78.174
39.3	77.591	71.723	61.265
49.336	24.755	61.291	50.849
49.676	84.493	44.999	47.934
60.355	77.51	59.83	81.134
	68.42
87.378			76.749
63.57	105.87	67.485	48.296
54.828	98.321	128.755	77.744
96.286	108.754	57.113	91.131
78.886	9.061	57.688	93.7
83.182	100.418	68.829	76.209
72.979	89.013	51.748	85.038
83.346	77.801	62.947	84.383
68.421	88.881	68.171	91.477
70.677	95.538	60.276
65.14	76.144	61.397	76.492
74.114		57.716	80.141
67.081	100.683	54.632	58.81
79.954	111.434	54.597	50.763
	109.983	58.975	38.858
32.982	83.03	57.938	60.788
29.948	101.561		37.38
40.341	76.301	87.037
37.474		59.034	63.012
30.007	66.074	89.926	65.012
33.427	57.209	84.137	46.935
36.334	54.721	84.797	39.115
36.705	58.845	88.781	45.807
33.368	55.119	84.338	59.99
40.035	52.975	66.83	55.086
31.143	37.957	36.784	41.832
24.041	42.267	101.639	19.716
	48.638	81.379	58.749
19.036	54.314	94.165	49.599
21.087	44.958	115.129	31.237
21.656	49.101	64.207
22.897	46.258		47.174
21.492	45.34	66.592	62.426
23.047		89.239	46.638
11.131	52.841	49.51	50.521
28.133	31.608	49.27	42.581
37.496	33.417	57.721	48.835
21.521	45.61	76.712	47.518
19.97	37.357	71.598
21.203	37.295	85.789	56.124
24.947	38.664	30.347	42.895
21.477	41.293	69.918	46.447
18.735	45.779	60.829	42.873
18.917	34.293	67.964	37.429
27.526	31.887		96.12
17.75		87.067	52.539
	28.564	77.696	34.381
49.989	26.795	83.406
57.321	27.819	6.961	36.504
41.945	27.785	97.142
57.836	20.783	78.159	96.25
51.81	29.159	11.382	53.713
44.49	20.972	72.288	58.394
68.399	22.659	65.377	80.438
56.836	28.235	86.13	94.84
69.025	27.641	58.755	80.195
62.328	22.05		86.352
54.077	22.489	69.493	107.76
53.875	25.602	67.142	65.718
52.9		49.801	59.473
59.125	65.971	62.35
50.403	65.485	64.21	33.701
	70.234	59.509	12.702
26.22	51.743	65.387	41.536
43.141	56.092	62.822	38.709
75.34	67.012	68.424	13.579
64.946	65.919	52.652	34.38
53.491	76.869	65.666	28.762
81.244	68.473		45.072
71.963	75.347	73.121
72.725		71.318	43.58
81.151	56.511	78.611	52.325
71.458	57.47	67.448	55.455
70.019	83.378	76.781	51.466
	67.849	82.8	42.532
86.246	82.183	79.095	44.028
80.35		49.226	42.494
82.419	66.185	69.433	36.559
72.424	56.036	31.618	40.696
91.071	68.696	44.597	41.255
85.163	57.789	69.993
101.354	74.461		47.081
57.407	74.56	80.008	60.387
84.471	62.926	87.887	48.731
58.167		60.026	60.712
	44.452	70.859	60.013
76.234	70.696	73.582	62.216
90.063	30.761	58.357	51.113
45.212	57.403		49.971
71.59	52.287	66.163	44.004
74.148	62.812	71.964	60.73
77.392	58.575	79.445
71.475	51.487	71.519	56.663
93.637	56.685	65.96	39.649
95.852	69.07	49.412	45.542
97.986	65.584	64.567	38.725
57.412	59.703	75.989	93.265
94.5		78.6	64.381
	34.236	74.723	58.062
61.664	55.191	92.36
67.303	47.858		58.367
59.145	72.348	65.822
80.271	45.252	15.71	33.832
68.265	53.645	50.163	55.364
65.97	47.527	67.752	51.53
66.009	58.276	58.516	41.72
75.409	58.165	50.366	48.472
76.462	59.826	41.963	53.609
73.761	54.665	58.563	32.26
80.829	54.81	57.793	50.088
72.188	51.786	59.669	48.178
		60.022
37.355	40.336		53.996
39.118	33.498	43.886	70.488
26.984	46.727	44.036	51.903
40.809	45.128	50.161	57.887
43.688	49.302	57.686	61.893
36.512	61.421	57.927	32.529
35.715	47.453	44.496	38.23
	44.342	47.306	41.339
51.361	30.932	32.024	77.556
45.007		47.433
40.481	48.375	38.749	43.481
47.787	53.191	46.493	56.567
78.249	49.152	49.462	66.329
49.769	35.04	50.136	47.957
45.641	48.827	39.699	42.973
41.141	46.345	26.8	39.587
48.716	51.607		64.619
43.453		72.468	42.984
40.881	46.315	143.843
44.628	36.814	108.675	40.393
45.037	38.014	50.475	42.109
	30.675	42.842	49.894
50.184	47.532	59.174	41.844
73.555	53.174	73.663	46.993
54.137	39.124	68.344	50.922
60.334	38.145	55.358	39.479
53.01	40.105	88.64	33.738
52.504	31.048	65.979	27.498
	47.333	73.584
50.17		87.812	46.375
43.691	52.545		81.334
42.428	45.162	40.224	45.561
47.545	19.122	43.244	35.831
41.38	65.181	40.938	46.372
48.403	66.201	42.951	47.22
46.811	50.407	40.165	45.961
	47.307	40.3	47.816
70.441	52.889	36.218	68.644
80.383	52.66	39.868	66.159
71.067		38.89	53.138
70.158	66.875
64.454	66.348	85.936	34.384
78.125	71.494	53.496	50.249
57.335	76.03	63.959	50.459
68.037	82.207	60.785	32.774
56.114	66.594	64.144	49.638
	71.622	47.887	56.05
55.701		60.768	46.654
43.813	28.228	53.522	39.2
46.423	12.088	32.272	53.248
84.019	21.435	49.886	45.08
43.167	20.008	39.138
41.743	13.988		71.959
37.981	28.093	46.021	39.868
51.665	44.495	40.897	73.621
44.889	47.763	64.1	68.146
	42.329	54.551	75.625
34.685	46.828	34.664	51.584
34.338	33.27	41.596	60.388
34.264	57.028	36.23	47.91
26.502		56.23	42.989
17.083	45.776	30.727	34.159
39.804	39.665	45.666	60.445
30.356	40.904	34.157
22.435	45.292	59.023	54.662
32.043	46.284	48.265	67.185
23.303	37.935		60.152
	30.604	45.882	70.598
31.691	39.851	47.547	66.966
33.426		39.88	65.071
26.57	27	41.324	53.866
29.036	50.872	38.005	54.542
18.051	64.498	49.458	63.961
33.322	69	58.07	45.963
18.731	74.915	55.497	58.698
	79.055	46.544	60.259
43.094	62	35.368
42.423	79.953
47.768	104.25	33.401
39.6	71.681	37.009
40.121	75	31.989
35.863	62.464	27.647
41.788	68.825	37.615
31.773	57.387	33.755
37.413	45	40.501
		35.101
43.195	23.917	32.718
40.994	32.699	37.848
48.117	28.212
47.415	33.056	40.431
41.428	11.787	35.741
40.035	36.608	47.458
40.54	22.726	52.739
38.299	10.882	79.642
49.721	30.533	51.495
38.27		37.344
	27.492	50.103
	37.873
	42.895	79.01
	44.447	75.364
	40.586	71.989
	22.744	50.888
	33.073	63.822
	47.297	55.231
	47.911	81.745
	36.668	77.557
	31.152	89.73
		63.839

## Sheet: Fig. 1B
APOE					WDR90					RPL13A					EGR1					MIB2
siC		siTDP43			siC		siTDP43			siC		siTDP43			siC		siTDP43			siC		siTDP43
RNH-	RNH+	RNH-	RNH+		RNH-	RNH+	RNH-	RNH+		RNH-	RNH+	RNH-	RNH+		RNH-	RNH+	RNH-	RNH+		RNH-	RNH+	RNH-	RNH+
4.27981	0.370085	12.8863	0.342774		2.14279	0.218243	6.54573	0.407171		6.22504	0.417556	20.7873	0.54934		7.26466	0.37514	27.0429	1.24096		0.821241	0.138911	1.30015	0.263831
7.70211	0.127764	16.0844	0.173308		3.8978	0.153886	5.14561	0.184129		9.31343	0.153886	22.0538	0.153582		2.78215	0.24244	44.5252	0.509685		0.674286	0.101768	1.13565	0.13628
9.86444	0.144247	10.7937	0.037992		3.77386	0.136923	3.76389	0.019196		11.7053	0.156206	13.497	0.019813		11.2574	0.077726	20.4516	0.037322		1.00861	0.093539	1.02573	0.018474
					0.678374	0.136306	3.65703	0.920899

## Sheet: Fig. 2A
% Cells with >10 GAMMAH2AX foci in silenced HeLa
SiC		SiTDP43
RNH1-	RNH1+	RNH1-	RNH1+
0	1.96078	21.875	10.2564
0	0	14.3382	8.69565
0.598802	0	17.7419	4.03226

## Sheet: Fig. 2B
% Cells with >10 FANCD2 foci in silenced HeLa
SiC		SiTDP43
RNH1-	RNH1+	RNH1-	RNH1+
3.47826	2.85714	56.25	17.284
0.763359	0	46.5346	27.6923
6.50406	5.15464	36.7544	12.844

## Sheet: Fig. 3C
NOT Expressed genes	Expressed genes
0.45648	0.417923
0.40674	0.758587
0.371411	1.32849
0.0724253	1.30584
0.301057	0.290324
0.436332	2.27338
0.154023	0.749508
0.574335	1.49164
0.119996	3.14851
0.212234	2.40485
0.281276	1.52911
0.259582	1.37996
0.238421	2.61344
0.217829	0.842092
0.28822	1.57123
0.358094	1.02786
0.338984	0.716302
0.0702138	0.87991
0.167846	0.584528
0.38336	1.0357
0.500298	0.962116
0.678526	2.74125
0.597554	0.514216
0.0285121	0.782538
0.795036	0.673496
0.00712853	0.492463
0.765082	0.68834
0.154954	0.820769
0.0530597	0.639129
0.0513799	0.738464
0.000411017	0.90189
0.0611425	0.227044
0.472095	0.791399
0.402945	0.516753
0.109763	0.308307
0.285976	1.52473
0.226541	0.799316
0.278252	0.820066
0.0509436	0.792854
0.2638	0.546276
0.433241	0.709574
0.271794	0.788178
0.310516	0.808005
0.372424	0.855641
0.104974	1.17251
0.477337	1.62377
0.557329	0.580328
0.461749	0.215645
0.621603	0.536196
0.544865	1.47518
0.362393	0.590993
0.445846	0.888696
0.258994	0.771887
0.533446	0.59014
0.248628	0.683947
0.635777	0.46853
0.176691	0.427488
0.0691791	0.649342
0.0524176	0.40964
0.0812784	0.615665
0.0578889	0.445282
0.0881616	1.54996
0.139955	0.359821
0.19249	0.889159
0.11482	0.692974
0.152952	0.440242
0.14749	0.944424
0.0795692	0.0959862
0.16476	6.09951
0.143135	2.42293
0.101031	1.2869
0.0783646	0.615093
0.178842	0.525253
0.252936	0.488586
0.237093	1.59993
0.224003	1.71921
0.198941	0.531902
0.260715	0.620922
0.300541	0.815113
0.39192	0.70713
0.256831	0.770724
0.0727062	0.647999
0.468171	0.763621
0.0577893	1.74992
0.313093	0.285918
0.167328	0.413587
0.211304	0.251515
0.0690794	1.0266
0.140088	0.431536
0.156455	0.753221
0.126539	0.696538
0.158603	0.834015
0.135241	1.28931
0.054881	5.17645
0.056857	0.632563
0.0508949	0.490115
0.106421	0.812536
0.0897089	1.83535
0.0812923	0.990514
0.0789525	0.648757
0.0521371	0.927456
0.168638	0.949437
0.139925	0.924033
0.0715799	1.11473
0.127544	1.5843
0.0959813	0.522235
0.0946864	0.547188
0.10877	0.485347
3.34873	0.71275
0.0969911	0.706445
0.0980997	0.707769
0.255757	0.519174
0.182483	0.348782
0.403934	0.372713
0.121078	0.535429
0.0775695	0.614561
0.0457341	1.33552
0.0441815	1.16467
0.0611319	0.989237
0.00609267	0.493511
0.0433532	0.740104
0.0672332	1.1101
0.062926	2.04565
0.14608	4.41814
0.918031	6.61857
0.373403	4.21841
0.365545	0.488108
0.00605768	1.09451
0.000205147	0.9494
2e-05	0.799188
0.00224083	0.661359
2e-05	1.05942
2e-05	0.478789
0.000170895	0.757224
0.00088485	0.559024
0.000600395	0.487326
2e-05	0.481785
0.000896949	0.488687
2.63261e-05	0.733289
0.306888	0.524138
0.350153	0.654602
0.122848	0.305898
0.132979	0.259769
0.220552	0.450249
8.81609e-05	0.272292
8.8167e-05	0.65279
0.301776	0.676843
0.000772184	0.730137
0.00071953	0.425452
0.00928199	0.517533
2.5213e-05	2.39846
0.654627	2.35823
0.300477	1.41093
0.182328	1.10408
0.0127209	2.07582
0.535386	0.942005
8.03922e-05	0.862292
0.204295	0.639688
0.277942	1.09786
0.618956	0.541108
0.406936	0.826441
0.547633	0.92664
0.0907918	1.01436
0.276423	0.896257
0.78934	0.849816
0.914585	1.15379
0.392596	1.53701
0.136469	3.14007
0.1477	0.708163
0.170356	0.85613
0.238509	0.546844
0.745876	0.499669
0.295618	1.07452
0.146694	0.550288
0.421808	0.625476
0.428332	0.738895
0.392183	0.656891
0.834664	0.746744
0.310475	0.860758
0.277186	0.68075
0.598301	0.745264
0.504166	0.785583
0.334872	0.184653
0.325305	0.130827
0.269634	0.224673
0.483049	0.120836
0.525893	0.109622
0.429526	0.0831712
7.44002e-05	0.107156
0.266202	0.121715
0.355647	0.129441
0.25743	0.287286
0.00101055	0.250511
0.522414	0.216261
0.61994	0.433713
0.00212379	0.405035
0.03856	0.93394
0.406345	2.14575
0.90612	0.995035
0.363517	0.358354
0.132085	0.752276
0.446742	0.458339
0.366313	0.843751
0.446808	0.751052
0.435263	0.596413
0.52182	1.17689
0.536131	0.730457
0.485325	0.471251
0.332354	1.11588
0.160769	0.663734
0.18451	0.958128
0.227454	0.869886
0.425119	0.148342
0.00136534	0.502137
0.241104	0.730312
0.18218	0.94763
0.143812	0.83644
0.182342	0.655582
0.392396	0.724261
0.257595	0.72834
0.0527105	1.40789
0.177632	0.453373
0.234143	0.407492
0.388199	2.25469
0.419653	0.600238
0.433084	0.849939
0.241689	0.910172
0.492488	0.543542
0.471471	0.543658
0.578668	0.53642
0.310223	0.324576
0.260549	0.316356
0.272399	3.09541
0.216396	1.34291
0.269781	0.224067
0.338199	0.172428
0.431665	0.161987
0.407415	0.173862
0.151723	0.41342
0.497611	0.287571
0.457208	0.355383
0.457038	0.550876
0.401327	0.507589
0.216245	0.870363
0.209247	0.927525
0.671225	0.479498
0.35851	1.27999
0.343367	1.54649
0.303957	0.734334
0.173446	0.744219
0.146491	0.706998
0.356962	0.820328
0.452315	0.917108
0.366507	1.29752
0.396922	0.511414
0.473702	1.20451
0.405094	0.82743
0.496244	0.458835
0.334042	0.319506
0.500107	0.387178
0.638643	0.379672
0.484797	2.46832
0.533516	0.83214
0.605742	1.75988
0.29087	1.62876
0.171414	0.711555
0.118271	0.909554
0.41689	0.425699
0.484139	0.535549
0.000598693	1.48153
0.475023	0.542615
0.51275	0.684542
0.233463	0.751157
0.258747	1.01952
0.108778	0.869104
0.247363	0.591552
0.254839	0.710274
0.055064	1.42042
0.235281	0.612714
0.555569	0.729761
0.351155	1.11327
0.403358	0.603446
0.353238	0.672705
0.504563	1.46806
0.543495	1.77315
0.0808214	1.1906
0.233102	0.534785
0.206739	1.24623
0.25481	0.42688
0.201949	0.238145
0.24	0.248272
0.187243	0.220183
2e-05	0.340673
2.09322e-05	0.376649
0.135455	0.702681
7.19847e-05	0.9473
2.04033e-05	0.668415
0.48733	0.948517
0.449162	1.01159
0.475261	0.636817
0.144282	0.409662
0.210516	0.335917
0.0501924	0.364814
0.163135	0.388455
0.225733	0.73678
0.420538	0.429533
0.522654	0.42549
0.986648	0.353107
1.52948	0.34678
2e-05	0.348422
0.0052069	0.506308
0.259454	0.606702
2e-05	0.616242
0.180316	0.591915
0.197563	0.740127
0.158781	0.922428
0.373969	0.560527
0.218799	1.02509
0.423158	0.900433
0.333423	2.55462
0.32834	0.697062
0.440319	0.586426
0.927657	2.18732
0.258631	0.784359
0.385399	0.764139
0.367957	1.04155
0.379076	0.859504
0.356909	0.63578
0.335571	0.596898
0.736939	0.518455
0.280587	1.14428
0.297031	0.418822
0.324706	0.502833
0.280376	0.448589
0.266775	0.735828
0.264503	0.436392
0.238425	1.96155
0.265076	0.548534
0.277136	2.64393
0.372276	1.27867
0.338509	0.926095
0.331126	0.577105
0.424703	0.769664
1.50721	0.749674
0.274909	0.578766
0.477056	0.588302
0.35497	0.579976
0.526673	0.462346
0.362807	0.469273
0.31753	0.594164
0.325478	0.457859
0.437651	0.503124
0.362629	0.956977
0.0630639	1.51014
0.158869	1.1059
0.19726	0.409277
0.35492	0.592626
0.483694	1.25635
0.28047	1.01116
0.126492	0.388298
0.093668	3.62162
0.133489	0.402688
0.269411	0.253266
0.129579	1.93258
0.0815646	1.72903
0.228558	1.46372
0.351423	0.111138
0.253491	1.39349
0.106725	0.624433
0.0591115	0.422364
0.0510224	0.844262
0.274081	26.7833
0.425124	1.09952
0.237331	0.60473
0.310232	4.5987
0.0930613	1.06523
0.173594	0.915222
0.119983	0.692485
0.311183	0.809131
0.266333	0.896482
0.226201	0.827206
0.416217	0.40876
0.528714	0.425124
0.190759	1.15595
0.0673879	0.845859
0.0432611	0.688399
0.301083	0.621665
0.0331732	1.16533
0.0944447	1.01488
0.116143	0.833214
0.000198614	0.497027
0.216611	0.4446
0.0137405	0.719312
0.0861583	0.46097
0.025429	0.50599
0.0504701	3.43884
0.0112198	0.393478
0.115008	12.4918
0.0472339	0.462249
0.0494699	1.1488
0.22669	0.0532862
0.0984405	0.767877
0.465069	1.29882
0.16906	1.54085
0.0486186	1.16993
0.132978	0.974223
0.477325	0.767314
0.202534	0.228093
0.15303	0.699662
0.234195	0.627033
0.226422	1.06142
0.165852	0.490621
0.127738	0.480637
0.126102	0.572717
0.13224	0.987525
0.0795529	0.605152
0.0976259	0.562721
0.0754391	0.407445
0.355356	0.754016
0.216229	0.83351
0.0902549	0.272911
0.0377586	0.472636
0.0500968	0.839636
0.108267	0.463269
0.00643463	0.588299
0.474682	0.69309
0.409299	0.446627
0.441204	0.376641
0.12842	0.559745
0.0612192	0.42201
0.492828	0.227657
0.0309673	0.215437
0.657446	0.684889
0.268329	0.63284
0.194712	0.25524
0.442485	0.262305
0.242414	0.297855
0.360187	0.205362
0.220881	0.436625
3.47306e-05	0.556508
2e-05	0.29102
2e-05	1.15079
2e-05	0.292889
2e-05	0.402721
2e-05	0.871303
2e-05	0.699241
2.55382e-05	0.944326
2e-05	0.996598
2e-05	0.786443
2e-05	0.42563
2e-05	1.16853
2e-05	1.04716
2e-05	0.089443
2e-05	0.896704
2e-05	0.400252
2e-05	1.20306
2e-05	0.570316
2e-05	0.70239
2e-05	0.919791
2e-05	1.98838
0.159826	1.73781
0.235144	0.283764
0.342842	0.184479
0.157069	0.312829
0.249301	0.26555
0.278064	0.225525
0.294585	0.269516
0.214328	0.385855
0.282431	0.218231
0.174613	0.129047
0.284718	0.163681
0.390738	0.113484
0.143832	0.372209
0.203962	0.285384
0.186178	1.55837
0.51043	0.355693
0.108238	0.296229
0.222504	0.4295
0.255917	0.287738
0.134625	0.497818
0.140827	0.192851
0.155092	0.293756
0.348287	0.339101
0.349982	0.413181
0.222397	0.256522
0.340538	0.316293
0.10449	0.50223
0.281385	0.406721
0.116732	0.511637
0.277408	0.592411
0.255652	0.356035
0.241867	0.252515
0.181999	0.254691
0.254382	0.133844
0.184727	0.903111
0.195867	0.834746
0.129116	1.02659
0.125229	0.253377
0.150601	0.880515
0.148723	1.00801
0.172651	0.879566
0.126725	0.739532
0.140343	0.942126
0.16535	1.56708
0.154438	0.785808
0.156691	0.0274351
0.229455	1.79962
0.112835	0.544111
0.169736	0.582234
0.232621	0.547156
0.200088	0.591575
0.15516	1.53286
0.206105	0.653746
0.160441	2.50036
0.287198	1.84917
0.296298	1.15326
0.389449	2.89807
0.293129	1.18047
0.378401	1.74929
0.527104	7.17112
0.347498	1.41136
0.228369	0.771373
0.448481	2.38992
0.459499	0.778247
0.351464	0.545728
0.232223	0.765599
0.493073	0.633675
0.252718	0.857828
0.319868	1.15251
0.25792	0.404463
0.27946	0.998611
0.189956	0.635429
0.239437	0.800001
0.395574	0.343773
0.0500504	0.842173
0.204114	0.567491
0.135425	1.60831
0.140862	0.0261408
0.164491	2.35068
0.308246	1.62815
0.253284	1.09945
0.353504	1.45597
0.196227	1.31835
0.131641	3.25901
0.192044	1.33324
0.282814	0.81431
0.0780629	0.852892
0.15361	1.88397
0.151297	0.946568
0.147727	1.24386
0.277245	0.810831
0.27796	0.564923
0.405546	0.81231
0.150571	0.735296
0.263009	2.40987
0.384073	2.38327
0.271779	0.999654
0.119233	2.37342
0.191016	2.30413
0.159322	0.765934
0.359596	0.82016
0.188263	0.555916
0.136497	0.261308
0.169428	0.496522
0.236132	0.95061
0.518864	0.513265
0.213213	0.517085
0.349111	0.721726
0.230325	0.368601
0.342415	0.423055
0.244267	0.52372
0.152014	0.471118
0.296057	0.94189
0.257161	0.505167
0.274352	0.493609
0.233243	0.894542
0.0354992	0.265642
0.196393	0.446426
0.199515	0.434397
0.152982	0.579289
0.226379	0.641396
0.2195	0.464878
0.331174	0.517496
0.302431	0.621125
0.231176	0.569932
0.356139	0.37494
0.147568	0.476399
0.122206	0.481033
0.144366	0.344252
0.113678	0.27459
0.133533	0.304468
0.246964	0.497399
0.123266	0.470388
0.171579	0.360135
0.21778	0.425112
0.169287	0.306099
0.225959	0.478534
0.16287	0.417243
0.121754	0.489074
0.167776	0.288912
0.179418	0.378434
0.143692	0.466298
0.238899	1.05658
0.221858	1.20954
0.129756	0.50902
0.216961	0.349389
0.274354	0.55775
0.24158	0.67848
0.255521	0.931626
0.301338	0.364842
0.618405	3.41691e-05
0.241811	3.47732e-05
0.000195671	2.57259
0.437914	2.41625
0.123999	0.501719
0.0730034	0.539808
0.284722	1.87375
0.102052	0.72067
0.116728	1.22409
0.775951	1.25975
0.579111	1.70843
1.31162	2e-05
0.13687	0.00237712
0.335911	0.604675
0.379778	0.702761
0.305853	0.727512
0.218095	0.902708
0.0909491	1.35575
0.0425624	0.76242
0.0515147	2.02598
0.0907944	0.467135
0.0985663	0.381185
0.0937703	0.481927
0.0866913	1.58456
0.0572774	1.1532
0.21863	0.769305
0.200436	1.21143
0.320338	1.49909
0.0958931	1.45416
0.097159	0.725501
0.146688	1.35442
0.136067	0.911012
0.0592866	1.03105
0.0364535	8.65008e-05
0.0855124	2.71895e-05
0.115771	2e-05
0.0992136	2e-05
0.164744	0.162577
0.021541	0.311258
0.0478066	0.358365
0.0205233	0.52726
0.293526	0.778977
0.0886653	0.370645
0.0298832	0.0922261
0.0340109	0.31681
0.0188178	0.785877
0.0356826	0.299642
0.204943	0.249754
0.0628459	0.409068
0.0986254	0.566958
0.0286398	0.382762
0.372412	3.9478
0.0464398	0.739706
0.0917437	0.30986
0.144761	0.737975
0.25579	0.501495
0.236806	0.545485
0.161965	0.608376
4.40572e-05	0.634376
1e-05	0.366155
0.0997585	1.02444
0.214025	0.865405
0.193412	0.693638
0.0306751	1.10303
2e-05	1.63609
2e-05	0.631938
2e-05	0.577314
2e-05	1.20228
0.15281	0.457194
0.0796643	0.674789
0.145489	0.562304
0.0629224	0.124473
0.155806	0.319874
0.199783	0.489499
0.123635	0.555633
0.244434	1.44274
0.419998	0.592995
0.29687	0.513337
0.329833	1.07062
2e-05	1.88299
0.293148	1.28852
4.03011e-05	0.94008
2e-05	1.05091
0.000583883	0.765816
0.00126197	1.43055
0.0030731	0.639911
2e-05	0.810758
0.00361673	0.722077
0.0194235	1.02629
0.0583144	0.615589
0.137507	2.42616
0.108475	1.46419
0.0676408	0.961064
0.116399	1.39525
0.064275	1.52651
0.0291609	0.879779
0.0431357	2.05529
0.0610147	1.094
0.0752098	0.573553
0.00963766	1.98395
0.0739959	0.581889
0.0400383	0.43447
0.0545514	0.520248
0.0563092	0.521818
0.0451759	0.388831
0.0186077	0.998009
0.116887	0.230803
0.0722607	1.51746
0.120687	0.488416
0.117961	0.123818
0.103876	0.435163
0.447728	0.505522
0.0392956	0.510208
0.0162542	0.37801
0.0427829	0.39809
2e-05	0.463293
0.000645539	0.479059
0.000727998	0.13528
8.7097e-05	0.378172
0.0394609	0.514235
0.209774	0.540518
0.151299	0.270102
0.130916	0.695276
0.0788813	0.483471
2.10536e-05	0.434142
0.290109	0.392866
0.0318053	0.280591
0.0458493	0.173202
0.0473261	0.234153
0.0635067	0.238725
0.0593919	0.353715
0.110264	0.37487
0.275258	0.326308
0.207363	0.445482
0.134358	0.5575
0.165721	0.505834
0.0867158	0.560514
0.0743224	0.928443
0.1011	0.639019
0.0920858	0.425975
0.0663039	0.595818
0.0733897	0.640211
0.064637	0.526208
0.0843426	0.653902
0.085863	0.061278
0.0692491	0.246055
0.029013	0.543763
0.0682092	0.885436
0.227379	0.821846
0.253555	1.06829
2e-05	0.739533
2e-05	1.19486
2e-05	3.11794
2e-05	1.17034
2e-05	0.719808
2e-05	0.526237
2e-05	0.46831
2e-05	0.38727
0.200421	1.43273
0.198981	0.717934
0.0730555	1.33314
0.0139651	1.86573
0.00899127	0.527387
0.0453918	0.171945
0.180055	0.241318
0.164863	0.41419
0.159872	1.53656
0.220757	0.348499
0.000535705	0.103976
0.00213852	0.131651
0.00966017	0.0957978
2.12288e-05	2.25722
2.60495e-05	0.44937
0.150582	0.107583
0.199245	0.431936
0.0417489	0.447878
0.0858707	0.165787
0.0881433	0.229776
0.0810023	0.185128
0.0678962	0.149763
0.0147354	0.240521
3.82553e-05	0.0838174
2.44798e-05	0.1543
0.000125446	0.234807
0.0134563	0.592589
0.0437849	0.0957505
0.022121	0.0829966
0.0373765	1.06951
0.0325039	0.712998
0.0476308	0.0713187
0.0330033	0.12007
2e-05	0.136619
2e-05	0.177305
0.0689617	0.472443
2e-05	0.168076
0.189616	0.169068
0.159232	0.206491
0.843737	0.3699
0.337291	0.243953
0.372361	0.335061
7.22541e-05	0.291732
2e-05	1.16239
2e-05	0.138919
0.0181626	0.205835
2e-05	0.295762
5.9469e-05	0.584797
0.547035	0.410221
0.21762	0.487413
2e-05	0.302123
2e-05	0.356861
2e-05	2e-05
2e-05	0.251795
0.257073	0.29882
0.878786	0.243826
0.260703	0.0731454
0.252089	0.403682
0.405017	0.294771
0.383917	0.13455
0.563406	0.332471
0.448384	0.0778637
0.421753	0.254574
0.524896	0.982973
0.517283	0.021626
0.344771	0.0374219
0.261336	0.180841
0.273034	0.259366
0.265968	0.331719
0.362813	0.131069
0.309376	0.0997045
0.390137	0.176058
0.480241	0.74456
0.58599	1.38661
0.409094	0.0682785
0.512577	0.0604576
0.804936	0.180819
0.463653	0.662873
0.435739	0.258089
0.537925	0.167137
0.474716	0.447953
0.43611	0.258561
0.544952	0.0932413
0.323751	0.228439
0.224928	0.111754
0.5993	0.198682
0.651481	0.161466
0.597435	0.326571
0.588179	0.458208
0.357875	0.438932
0.362876	0.37466
0.934322	0.46437
0.992514	0.309669
0.229473	0.433631
0.302812	0.88533
1.71811	0.967219
0.0623237	0.924354
0.250425	0.47969
0.685112	0.190678
0.580147	0.735928
0.240227	0.222466
0.176351	0.362593
0.353347	0.509805
0.254066	0.580987
0.113786	0.525809
0.600156	0.0961214
0.331226	0.149917
0.0887321	0.588194
0.180569	0.843841
0.0660696	0.337748
0.309546	0.368927
0.356552	0.545659
0.173031	1.81803
0.134763	0.833039
0.0194539	0.481508
0.0817169	0.29777
0.0990951	0.279647
0.129716	0.430154
0.053722	0.155833
0.112334	0.564933
0.310971	0.2921
0.143376	0.333547
0.094536	0.257538
0.175672	0.0528893
0.0575262	0.190894
0.0502255	0.190609
0.0560461	0.597576
0.12687	0.105931
0.18556	0.918484
0.0831955	0.20982
0.0905893	0.209282
0.0410109	0.100462
0.0819798	0.145334
0.1289	0.584833
0.0140147	0.829163
0.00815449	0.411823
0.0662142	1.39216
0.390156	0.0663154
0.145533	0.123356
0.14718	0.246136
0.346296	0.162698
0.106237	0.160571
0.0893245	0.447135
0.155623	0.703637
0.0669486	0.569765
0.0556722	0.610273
0.0908444	0.588949
0.118434	0.73866
0.195743	0.68189
0.0917512	0.405759
0.140677	0.718448
0.184153	0.968716
0.174486	0.558262
0.19491	0.519101
0.135801	0.538072
0.10742	0.945254
0.159791	1.07937
0.165535	0.580349
0.237295	3.77804
0.31089	1.94967
0.20877	1.8217
0.182284	0.593739
0.158556	0.178346
0.0912766	0.553605
0.199609	0.469824
0.230034	0.373103
0.279608	0.443739
0.080867	0.595148
0.742055	0.542117
0.54727	0.625414
0.195099	0.7416
0.433339	0.805467
0.33501	0.345601
0.437644	0.757114
0.321236	1.28489
0.232822	0.443193
0.285369	0.559505
0.182383	0.883232
0.16916	0.637028
0.0927614	0.722883
0.0824662	0.819318
0.0445399	0.541627
0.114608	1.26369
0.31636	0.401424
0.198697	0.496152
0.402576	0.580711
0.663397	0.225497
0.227191	1.20628
0.0902544	0.843223
0.138443	0.152288
0.220969	0.74826
0.45768	0.864129
0.321328	1.07868
0.345541	0.513475
0.339239	0.267933
0.305494	0.638779
0.161055	0.465236
0.334795	0.542917
0.315499	0.552206
0.455911	0.435534
0.289401	2.24831
0.414456	0.500931
0.287125	0.73972
0.247279	0.396784
0.191298	0.494799
0.163504	0.492628
0.183864	0.259679
0.253633	0.507837
0.334865	0.393083
0.324176	0.444736
0.278925	0.407595
0.142108	0.340501
0.228796	0.353358
0.133653	0.531636
0.132784	1.35805
0.146337	0.229997
0.128592	0.704977
0.297613	0.263814
0.377467	1.6046
0.454964	1.55378
0.126672	1.01658
0.359027	0.966093
0.269493	0.63094
0.127127	0.661401
0.42456	0.880981
0.483992	0.656093
0.785972	0.573783
0.704617	0.390344
0.579399	0.325144
0.772574	1.00929
0.351661	0.861731
0.367725	0.666769
1.98507	0.830038
0.23408	1.0538
0.138436	1.9272
0.167918	0.0235696
0.213677	0.569351
0.225315	1.32223
0.35798	0.684482
0.380571	0.469113
0.557526	0.455456
0.913896	0.236866
0.578761	0.429249
0.663395	0.502309
2e-05	0.551524
0.0147199	0.770226
0.583021	0.792973
2e-05	0.651234
0.000322009	0.523813
0.565502	1.13468
0.00566165	0.848425
17.7162	0.534928
0.758765	0.522306
1.06043	0.423084
0.620707	0.438314
0.676325	0.383386
0.543531	0.642543
0.280129	0.533541
0.241283	0.588962
1.24363	0.80885
0.518663	0.631979
0.25915	0.678431
0.364517	0.488846
0.402474	0.381001
0.46374	0.373874
2.34767	0.340512
3.23032e-05	0.3908
0.196126	0.332654
0.0406064	0.578054
0.037271	0.24234
0.347069	0.281384
0.117344	0.349053
0.316327	0.270098
0.722319	0.294683
0.25299	0.411245
0.446891	0.461074
0.618147	0.445988
0.279234	1.26035
0.381315	0.391967
0.267384	0.431364
0.0998337	1.98601
0.113323	0.892133
0.282292	0.493087
0.642383	0.543765
0.263506	0.438362
0.216964	0.383996
0.279405	1.13985
0.483336	0.908089
0.377229	0.829997
0.538648	0.561697
0.499533	0.331639
0.080226	0.392543
0.925038	0.779957
0.536572	0.604446
0.110078	0.434582
0.310518	1.42983
0.204019	0.502762
0.111595	0.326993
0.485491	0.458486
0.160722	0.461162
0.122877	0.511994
0.191588	0.567619
0.0674937	0.467187
3.30505	0.514254
0.277356	0.437392
0.14103	0.290561
0.144596	0.468853
0.148827	0.831585
0.111826	0.44201
0.106356	0.406076
0.160901	0.596395
0.145467	0.419793
0.0856979	0.476948
0.0834867	0.909564
0.034674	0.529826
0.0357852	0.720629
0.190283	0.98191
0.194461	0.381052
0.0978372	0.700413
0.0930503	0.271016
0.079692	0.310736
0.251792	0.494451
0.0982688	0.17264
0.028944	0.673552
0.0827252	0.338832
0.136951	0.35739
0.103104	0.383588
0.0701115	2.65757
0.0643327	0.980183
0.12	4.55338
0.247155	0.520992
0.116416	0.405893
0.088541	0.433563
0.104572	0.268973
0.148876	0.284481
0.109059	0.68825
0.822866	0.33619
0.187653	0.913757
0.155711	0.551149
0.123293	0.297555
0.180135	0.468426
0.0461573	0.926259
0.0716201	0.254769
2e-05	0.790155
2.45042e-05	0.855567
3.98743e-05	2.22233
2e-05	1.15511
0.0524346	0.53149
0.0466684	0.291764
0.0597031	1.01045
0.00292172	1.34249
0.00213615	0.843059
0.063019	0.449626
0.0818009	0.224739
0.0559498	0.478797
0.0695705	0.599294
0.290241	1.43408
0.269061	1.20717
0.098623	0.783015
0.135069	1.34411
0.372872	0.334314
0.0575965	1.04727
0.0554971	0.319952
0.00616683	0.410315
0.0778652	0.45562
0.150584	0.732174
0.132222	0.780626
0.881398	0.320729
0.348767	0.430307
0.332109	0.460401
0.415209	0.541585
0.442196	0.466655
0.023769	0.43995
0.00328707	0.220217
0.716329	0.157863
0.369303	0.58886
5.37291	0.59588
0.616103	0.0908791
0.82722	0.286744
0.712837	0.263451
0.611824	0.425301
0.388857	0.475177
0.387507	0.0967003
0.630574	0.0859293
0.837356	0.36685
0.737673	0.0934176
0.697493	0.212065
0.666094	0.34581
0.46759	0.0964245
0.70556	0.45277
0.535402	0.19629
0.499917	0.351672
0.168846	0.479968
2.24757	0.0526968
0.515661	0.213774
0.0254765	0.0612604
0.969795	0.107005
0.257497	0.254606
0.441236	0.0192907
2.30354e-05	0.16312
0.620543	0.245758
0.591249	0.321441
0.528698	0.255994
0.547288	0.19868
0.489047	0.511174
0.83926	0.114726
0.401286	0.0657545
0.296115	0.11105
0.276268	0.197801
0.409032	0.0870115
0.212496	0.0569342
0.480029	0.085128
0.696752	0.0880963
0.277158	0.0800527
0.00403779	0.220548
0.725619	0.33108
0.401811	0.121081
0.134781	0.1227
2.07887	0.199535
1.01888	0.384596
0.455866	0.305135
1.40307	0.129218
0.776735	0.107638
0.243135	0.451047
0.673986	0.0680309
0.0796351	0.204178
2e-05	0.195889
2e-05	0.365783
1.07058	0.311211
0.355357	0.540355
0.237523	0.550753
0.609305	0.496442
0.215589	0.406222
0.156014	0.443274
0.292203	0.183763
0.0686522	0.157623
0.367981	0.382644
0.407919	0.402282
0.0848149	0.314083
0.498112	0.291368
0.190735	0.156269
0.25598	0.41458
0.517751	0.247824
0.350097	0.333201
0.622921	0.193107
0.659464	0.183198
0.0881803	0.242955
0.132877	0.454137
0.40108	0.161084
0.521792	0.226843
0.61966	0.184571
1.83843	1.13787
0.506812	0.134469
0.572104	0.354795
0.580124	0.0951383
0.639654	0.917128
0.387116	0.360837
0.352514	0.266468
0.38129	0.314016
0.260588	0.354504
0.268056	0.19339
0.403432	0.213952
0.572119	0.418089
0.402717	0.62834
0.332732	0.0894315
0.78681	0.191714
0.605048	0.129461
0.622946	0.350284
0.718979	0.10073
0.563257	0.31018
0.101083	0.394053
0.635447	0.496166
1.43757	2.17574
0.544202	0.438812
0.132369	1.18592
0.139222	0.47293
0.199102	0.329073
0.386993	0.174878
0.284458	0.259971
0.31531	0.357845
0.317792	0.14694
0.272871	0.176613
0.312239	0.241046
0.341179	0.327984
0.427145	0.288093
0.154148	0.323965
0.27824	0.369219
2e-05	0.319125
2e-05	0.324443
2e-05	0.431999
2e-05	0.778035
2e-05	1.0178
2e-05	0.204022
2e-05	0.306823
2e-05	0.330474
0.194818	3.14707
0.155252	0.319497
0.13335	0.28934
0.190361	0.163114
0.226175	0.160314
0.377369	0.195443
0.373233	0.298234
0.469597	0.317477
0.349264	0.403764
0.37366	0.629199
0.323763	0.367191
0.412561	0.431998
0.422779	0.394422
0.44228	0.216232
0.343548	0.352552
0.325138	0.228666
0.313953	0.216122
0.30923	0.403404
0.414424	0.416214
0.292962	0.433909
0.226587	0.394468
0.218689	0.71337
0.743224	0.554123
0.251825	1.44341
0.267027	1.1793
0.185619	0.513178
0.284232	0.456394
0.460217	0.412712
0.209571	0.36769
0.125545	0.690263
0.116604	0.596295
0.154511	1.61627
0.201714	0.634886
0.210695	0.650976
0.207676	0.38662
0.725894	0.281319
1.4942	0.157669
0.311737	0.118944
0.0545392	0.13104
0.359905	0.151747
0.441436	0.175627
0.497636	0.338753
0.326793	0.206923
0.376315	0.295489
0.4296	0.399531
0.366335	0.0981988
0.368866	0.567696
0.346392	0.718091
0.439764	0.603016
0.317146	8.537
0.157986	1.27851
0.23151	1.49827
0.328335	0.446677
0.143706	0.370952
0.175836	0.6796
0.158889	0.506027
0.214487	0.719159
0.374478	0.367993
0.168892	0.866726
0.233396	0.846352
0.176598	0.623921
0.324381	0.569671
0.397905	0.262978
0.215933	0.392348
0.456626	0.343651
0.307925	0.268573
0.285531	0.393467
0.174548	0.454385
0.156209	0.476529
0.188536	0.410192
0.163602	0.049241
0.388527	0.254729
0.391501	0.273146
0.415808	0.346426
0.582676	0.444088
0.749925	0.426578
0.481595	0.344886
0.169491	0.2975
0.272037	0.387427
0.367139	0.338987
0.344663	0.416913
0.306984	0.411172
0.515571	0.403901
0.315106	0.429793
0.831645	0.430401
0.831246	0.198722
0.374635	0.349886
0.218469	0.367651
0.215678	0.207839
0.212855	0.288694
0.205121	0.483787
0.204583	0.34449
0.203945	0.424882
0.203321	0.581515
0.202819	0.252661
0.204068	0.253421
0.205411	0.661782
0.220906	1.661
0.275463	0.50946
0.648329	0.798244
0.231198	0.894298
0.142946	0.530101
0.181098	0.0992127
0.262677	0.170934
0.249699	0.357639
0.427273	0.423812
0.34894	0.431259
0.206352	0.451472
0.161661	0.874791
0.129162	0.426031
0.142935	0.309797
0.185544	0.704577
0.120511	0.428069
0.313274	0.330641
0.273952	0.364458
0.223183	0.674991
0.252095	0.320296
0.704383	0.292783
0.59408	0.385016
0.150658	0.333644
0.241697	0.358811
0.388746	0.2659
0.133906	0.232853
0.105462	0.42484
0.209015	0.758947
0.366186	0.129537
0.2701	0.271554
0.331374	0.333852
0.492622	0.138216
0.156168	0.451661
0.150935	0.231806
0.142491	0.309682
0.138692	0.167107
0.294258	0.620532
0.318875	0.237113
0.262955	0.27644
0.187062	0.948403
0.20184	0.179992
0.0141292	0.321731
0.407182	0.347012
0.320443	0.391386
0.124641	0.478792
0.160576	0.406999
0.186459	0.381535
0.0367341	0.309536
0.667816	0.348225
0.487685	0.411916
0.655919	0.605001
0.121628	0.320232
0.29224	0.20698
0.0565056	0.549859
0.296491	0.173698
0.17411	0.952732
0.274583	0.642576
0.178296	1.25695
0.290601	0.476301
0.174774	0.278065
0.0434389	0.605603
0.155403	0.38963
0.62417	0.179853
2e-05	0.923113
2e-05	0.527762
0.587874	0.422902
0.49629	0.617439
0.483034	0.388582
0.317946	0.355529
0.360678	0.30887
0.258777	0.571015
0.290293	0.619546
0.223193	0.531206
6.88826e-05	1.12348
2.42976e-05	0.540776
0.0609058	0.840793
0.165662	0.559864
0.00675554	0.529225
2e-05	0.439421
0.0803435	0.465935
2e-05	0.555427
0.00907959	0.5
0.0255599	2.83033
0.000579606	0.167039
2e-05	0.377362
0.00667724	0.222148
3.87814e-05	0.205628
2e-05	0.202405
2e-05	0.211885
2e-05	0.305767
2e-05	0.170832
2e-05	0.177058
2e-05	0.185077
2e-05	0.172698
2e-05	0.206274
2e-05	0.20154
2e-05	0.104279
2e-05	0.148253
0.00287307	0.342239
2e-05	0.252182
3.35473e-05	0.325502
0.0597943	0.323072
0.0292692	0.317868
2e-05	0.316751
9.31225e-05	0.315761
0.0238544	0.314233
2e-05	0.313244
2e-05	0.310624
0.564155	0.30899
0.369531	0.308131
0.99254	0.306043
0.31202	0.304074
0.581517	0.302953
4.26906e-05	0.301796
0.000377042	0.300876
0.133225	0.297892
0.00470203	0.348313
0.241296	0.371725
0.550406	0.378291
0.130951	1.93536
0.14501	0.748572
0.31382	0.523225
0.191873	0.424503
0.23866	0.175706
0.268276	0.323845
0.313853	0.477401
0.937508	0.303853
0.219193	0.162254
0.155736	0.337842
0.165419	0.604919
0.146456	1.10375
0.135776	0.356953
0.133495	0.604717
0.255262	0.553984
0.409097	0.804198
0.566938	1.04827
0.138683	0.65635
0.321503	0.488016
0.125956	0.586307
0.165958	0.66213
0.73551	0.766713
0.534192	0.590173
0.259886	0.388293
0.425432	0.480524
0.263243	1.05004
0.236635	0.388136
0.34279	0.367862
0.287841	0.482803
0.258123	0.351011
0.281313	0.40601
0.404857	0.607942
0.483978	0.274575
0.615237	0.286459
0.243465	0.313421
0.329797	0.465986
0.137971	0.924188
0.187592	0.825309
0.0625117	0.284904
0.228535	0.591518
0.220943	0.560392
0.231442	0.28434
0.252276	0.142947
0.114081	0.451455
0.284998	0.265603
0.46895	0.120178
0.297766	0.277833
0.302398	0.373195
0.114617	0.799174
0.141616	0.345557
0.467503	0.448615
0.57358	2.61664
0.371592	0.738169
0.294526	0.472893
0.347305	0.338587
0.289462	0.356257
0.183934	0.365184
0.187347	0.0667863
0.143183	0.484
0.145119	0.922735
0.209963	0.616011
0.294248	0.483275
0.388088	1.01887
0.245317	1.28601
0.133456	0.981812
0.15192	1.70616
0.292888	0.650331
0.319079	3.5329
0.280849	0.666669
0.306338	0.90032
0.271706	0.723635
0.146077	0.366706
0.271362	0.464262
0.28097	0.211441
0.142292	0.183629
0.322855	0.546265
0.504357	0.647564
0.28613	0.42156
0.428132	0.888935
0.343004	0.554734
0.431916	0.538865
0.390099	0.516949
0.25927	0.425418
0.170667	0.462981
0.200921	0.902906
0.139492	0.367599
0.170402	0.891127
0.149329	0.404095
0.17157	0.297056
0.21826	0.379715
0.169805	0.292283
0.129969	0.42993
0.473564	0.352489
0.469224	0.691375
0.411374	0.444676
0.182866	0.27171
0.219918	0.404106
0.21368	0.570755
0.175472	0.491583
0.187266	0.325736
0.381329	0.379839
0.125132	0.383921
1.2315	0.320064
0.377838	0.391791
0.38553	0.323832
0.261343	0.27858
0.252868	0.296569
0.276664	0.396829
0.372441	1.08742
0.283224	0.373403
0.410965	0.312173
0.171345	0.244646
0.224788	0.239266
1.84905	0.529334
0.0297378	0.374329
0.796477	0.39653
2.12044	0.396096
0.236899	0.387412
0.344298	0.146412
0.110589	0.158577
0.694108	0.272793
0.156745	0.321386
0.867227	0.457215
0.311519	0.446405
0.180093	0.173086
0.115716	0.881234
0.194191	0.734744
0.125218	0.188693
0.395937	0.198276
0.135584	0.119517
0.360408	0.347881
0.688231	0.367532
0.470781	0.325224
0.180468	0.655452
0.0576957	0.255827
0.410418	0.152019
0.305681	0.178546
0.0895247	0.0839288
0.437772	0.150952
0.0781282	0.162733
0.0892592	0.184732
0.0608425	0.0852203
0.0935603	0.21036
0.264559	0.344565
1.41045	0.177962
0.0723442	0.0675581
0.0813266	0.138173
0.164746	0.105974
0.0637337	0.161295
0.0793568	0.37694
0.140908	0.220648
0.214089	0.128833
0.299865	0.0925145
0.610544	0.130226
0.107234	0.114249
0.028042	0.149114
0.0675137	0.40688
0.0374044	0.068238
0.0856181	0.00264623
0.102252	0.0379579
0.390527	0.300302
0.156098	0.225004
0.214976	0.167416
0.317525	0.149088
0.186946	0.658038
0.0877888	0.325163
0.0305461	0.33308
0.0283674	0.421071
0.149714	0.383712
0.0781276	0.430026
0.142111	0.658064
0.182175	0.790879
0.1941	0.396928
0.239699	0.603869
0.343675	0.492096
0.344119	0.730311
0.491989	0.604345
0.653025	0.583242
1.0554	2.05499
0.474144	0.852226
0.202853	0.63338
0.648603	0.42425
0.477455	0.469924
0.376442	0.430468
0.503183	0.379187
0.492597	0.46583
0.380437	0.564208
0.311666	0.368622
0.350727	0.607315
0.536604	0.524626
0.684319	0.602695
0.526926	0.654134
0.466481	0.541277
0.510973	0.412078
0.791767	0.736465
0.432645	0.676412
0.866032	0.541843
0.161002	0.929225
0.208221	0.809973
0.495396	0.608536
0.532096	0.622117
0.571284	0.133656
0.399458	1.10948
0.323437	0.483243
0.849045	0.601122
0.440646	0.703538
0.318045	0.314229
0.197247	0.323261
0.419779	0.337601
0.290083	0.375501
0.5425	0.379849
0.676155	0.566723
0.52801	0.588531
0.52763	0.803396
0.353045	0.405772
0.332842	0.320462
0.383009	0.368836
0.292229	0.362783
0.295351	0.377364
0.262494	0.569749
0.318857	0.421375
0.567551	0.481363
0.523269	0.311632
0.427387	0.475568
0.392388	0.382357
0.636757	0.386746
0.325028	1.48461
0.402678	0.829837
0.182366	0.338387
0.178803	0.428193
0.768918	0.263023
0.709605	1.06191
0.326274	0.313934
0.389767	0.183932
0.270062	0.281455
0.617184	2.04565
0.338931	0.278844
0.290636	0.486322
0.38968	0.800329
0.0636308	0.124142
0.764433	0.661997
0.374078	0.617061
0.756524	0.385878
3.6304	0.613787
2.03613	1.35671
0.189125	1.00648
4.65961e-05	0.804132
2e-05	0.369476
2e-05	0.540506
1.34003	0.047362
0.395546	0.0764431
0.753655	0.73471
0.57473	0.842376
0.619094	0.526015
0.55998	0.437146
0.528403	0.593691
0.150202	0.439682
0.157034	0.454828
0.303679	0.99549
4.06149	0.656255
0.496946	0.400127
0.701009	0.433579
0.625155	0.579495
0.715554	0.28801
0.609004	0.354932
0.622876	0.288243
0.451046	0.264615
0.831124	0.281207
0.304912	0.384155
0.332943	0.463538
0.461998	0.360676
0.00819437	0.401909
3.29512e-05	0.460334
0.000504326	1.36986
0.02059	1.16512
6.05681e-05	0.775775
0.497632	1.54248
0.00293722	0.496992
2e-05	0.549014
0.00797641	0.659551
0.000249385	0.51594
0.0854118	0.707859
0.0595278	0.704956
0.00602535	1.00828
0.112964	0.84037
0.0731973	0.726074
0.0660476	0.415024
0.244871	0.458177
0.32045	0.854612
0.409945	0.909135
0.418037	1.85732
0.691854	2.31283
0.338528	0.873842
0.843042	3.3339
0.662475	0.685144
0.691918	0.440236
0.608447	0.0140992
0.481897	0.00144218
0.365042	0.613636
0.494653	0.395526
0.560852	0.684678
0.488569	0.473574
0.502885	0.526725
0.477005	0.681632
0.828361	0.866265
0.208478	0.413642
0.384614	0.380342
0.547307	0.0298034
0.620074	0.00503911
0.586878	0.290843
0.48281	2.01087
0.440578	0.0780503
1.16424	0.141611
0.36388	0.157231
0.777476	0.255463
0.486183	0.181184
0.509169	0.408048
0.493785	0.294457
1.3359	0.374919
7.55013	0.147522
0.631235	0.741812
3.4139	0.218743
0.498497	0.450728
0.556653	0.18128
0.357602	0.284058
0.350263	0.19891
0.299037	0.114847
0.41082	0.690264
0.442931	0.194679
0.480437	0.165592
0.514857	0.509014
0.414572	0.293649
0.422641	0.230109
0.749072	1.89274
0.389313	2.75991
0.642225	0.710708
0.658673	0.438538
0.55746	0.289102
0.553178	0.486151
0.432051	0.418679
0.590366	1.03166
0.231058	0.45188
0.365712	0.384708
0.499641	0.24818
0.44089	0.544217
0.354139	0.253778
0.404662	0.703792
0.472817	0.332419
0.337762	0.219234
0.316902	0.28426
0.335389	0.364664
0.390388	0.490328
0.504973	0.247621
0.83098	0.185634
0.729673	0.408695
0.57701	0.359069
0.462742	2.32021
0.481455	0.429495
0.4619	0.322518
0.380637	0.500815
0.219737	0.13671
0.357222	1.04213
0.320664	0.676695
0.148592	0.878722
0.221074	1.65283
0.173763	0.885661
0.271136	0.729611
0.153352	0.203553
0.251734	0.451568
0.262717	0.230101
0.289072	1.01903
0.276038	0.44547
0.238685	0.369572
0.44856	0.23437
0.280246	0.728745
0.189484	0.194095
0.256708	0.880444
0.263913	0.18008
0.219321	0.206107
0.347712	0.284562
0.123943	0.133513
0.155657	0.0809309
0.154035	0.101874
0.125211	0.115853
0.328122	0.129816
0.348627	0.392006
0.328159	0.335801
0.367498	0.126547
0.291151	0.914019
0.373921	0.100299
0.297218	0.137801
0.345407	0.103074
0.446824	0.102433
0.2788	0.21292
0.297813	0.343806
0.256449	0.0552239
0.259142	0.178642
0.344601	0.414052
0.174184	0.103583
0.369082	0.0674466
0.122395	0.170549
0.0345363	0.151326
2e-05	0.38634
3.78162e-05	0.184719
0.333469	0.217391
0.36361	0.0325062
0.601126	0.151054
0.798448	0.98433
0.484004	0.537358
0.684417	3.14796
0.494091	0.296362
0.455901	0.0310303
0.0986697	0.45638
0.399743	0.0115434
0.493648	1.67224
1.00777	0.206146
0.542178	0.111803
0.39449	0.162629
0.425463	0.133518
0.305638	0.271353
0.738702	0.273595
0.425066	0.244601
0.40246	0.408731
0.370662	0.136003
0.23878	0.0668651
0.374761	0.117636
0.848131	0.159753
0.505491	0.803618
0.40996	0.0514926
0.422408	2e-05
0.483788	0.050327
0.481822	0.0832917
0.400419	0.25427
0.403958	0.323419
2e-05	0.103161
2e-05	0.74048
0.0001159	0.487258
0.00164691	0.95468
0.00719879	0.388318
0.306674	0.470778
0.433197	0.15325
0.427357	0.472734
0.526218	0.317428
0.714811	0.169858
0.515103	0.743305
0.22554	1.64959
0.58834	0.633125
0.401074	0.2972
0.33097	0.1007
0.424859	0.303448
0.248573	0.883385
0.225654	0.616338
0.184679	0.561292
0.264289	0.572224
0.186973	0.680354
0.0713267	1.03848
0.0236319	0.430466
0.17716	0.154273
0.764219	1.51473
0.0819207	0.400459
0.0413664	0.441329
0.0156473	0.243147
0.0425545	0.504585
0.174402	0.207539
0.251376	0.80996
0.325274	0.471377
0.143905	0.604637
0.147632	0.585465
0.0414203	0.00235599
0.122417	0.0358571
0.301129	2e-05
0.0638606	0.012283
0.0717004	0.000328089
0.310124	0.0123203
0.286552	2e-05
0.188421	2e-05
0.119275	0.727318
0.259395	0.304556
0.0113964	0.161142
0.710804	0.138827
1.29366	0.619805
0.166646	0.108018
0.388057	0.14654
0.386894	0.726478
0.382786	0.151721
1.15124	0.0933112
1.0392	0.140921
0.566905	0.0744463
1.16171	0.18342
0.845778	0.150668
0.844766	0.524637
0.463402	0.242467
0.475166	0.181495
0.320508	0.25511
0.295983	0.510872
0.241097	0.149761
0.210704	1.13467
0.227628	0.308785
0.220847	0.479246
0.145645	0.509942
0.0363022	0.907497
0.25285	0.438699
0.213771	0.218396
0.200833	0.245902
0.262549	0.37448
0.397719	0.467834
0.196096	0.533689
0.120856	0.226555
0.201169	0.846826
0.292745	0.346749
0.304257	0.335983
0.271751	0.408448
0.145871	0.365483
0.144884	0.402712
0.035147	0.258518
0.16553	0.34486
0.38596	0.634749
0.621678	0.396147
0.551906	0.359377
0.287853	0.433758
[truncated: 13,886 more rows]

## Sheet: Fig. 4A
S9.6 nuclear signal intensity in transfected SH-SY5Y
SH-SY5Y		SH-TDP+		SH-TDP382		SH-TDP294
RNH1-	RNH1+	RNH1-	RNH1+	RNH1-	RNH1+	RNH1-	RNH1+
46.892	68.241	79.347	35.833	103.525	35.064	105.602	65.722
63.238	40.302	99.165	25.034	98.726	86.973	156.043	38.445
58.45	49.656	46.943	29.912	100.533	51.262	129.583	35.44
65.018	75.456	61.584	31.654	87.899	35.809	146.569	38.567
53.851	60.811		24.184	140.201	43.586	120.202	64.825
61.421	54.08	141.073	32.122	76.55	48.384	113.151	51.749
54.565	74.532	78.652	41.731	101.45	93.969	148.274	53.675
62.503	51.158	124.253	47.685	134.762	66.754	160.538	64.021
84.445	42.21	91.84		158.53	63.436	98.726	47.902
84.377	42.654		52.692	138.813	39.409	128.21	48.592
		83.661	114.648	97.562	33.998	101.045	51.172
79.959	33.792	38.587	43.706	166.005	57.057	108.176	38.299
105.161	36.536	48.022	42.708	100.531	43.368	91.084	59.065
89.375	34.653	66.579	58.663	166.217	60.763	109.404	44.66
76.983	30.151	94.026	54.561	109.883	55.432	95.899	38.976
79.464	24.938		46.24	138.298	80.681	134.948	44.624
113.667	25.131	70.762	64.974	118.377	61.858	199.236
61.278	29.744	72.964	38.646	133.823	51.841	177.407	45.777
75.723	30.721	111.304		89.347	33.759	102.869	43.118
43.741	25.69	85.906	72.226	80.107	72.859		48.124
57.321	50.877	69.801	38.933	116.323	72.812	154.836	69.945
95.871	58.865	81.262	66.752	78.291	44.175	110.547	34.083
	40.314	87.027	86.62		62.787	168.297	40.602
57.867	26.024	82.731	86.711	110.434	42.755	111.42	64.53
52.213			42.459	218.234	42.543	168.752	33.443
93.257	55.868	44.885	22.157	233.989	136.573	130.353	40.271
89.461	144.713	65.767	45.512	170.573	69.36	108.336	37.88
80.337	62.771	101.926		153.829		77.329	47.015
59.013	41.944	42.273	52.747	100.021	49.428	121.624	50.578
46.765	105.014	123.806	43.825	183.452	57.963	185.838	105.266
74.975	90.057	128.94	56.963	151.104	42.14	117.202	35.441
50.173	109.712	117.225	42.294	203.881	38.604	144.273	44.195
69.295	54.553	69.252	37.191	183.494	59.116	147.946	81.647
61.19	131.926	71.769	93.688	186.317	59.671	106.96	45.063
91.235	80.383	82.215	86.701	211.671	82.485	217.949	56.377
72.927	105.65	84.278		166.923	92.306	134.281	68.727
51.344	120.648		58.799	142.896	126.305		66.738
	89.601	51.853	57.506	166.701	78.996	102.45	46.356
82.65	102.777	91.168	34.025	117.338	46.73	134.024
82.897	45.835	35.124	80.171		60.316	120.243	97.611
99.982	87.219	68.27	24.269	197.684	63.081	95.301	76.022
82.37	40.889	51.841	117.187	89.868	98.181	150.701	97.994
47.122	43.991			186.44	55.289	115.015	86.991
98.507		33.469	37.623	201.925	38.804	104.846	33.557
38.744	95.504	41.036	45.839	133.958	60.315	97.952	48.791
79.754	43.785	53.535	67.892	168.299	40.651	204.102	64.051
94.532	48.731	70.946	62.217	147.324	83.548	97.477	41.682
93.854	47.781	53.407	63.448	170.811	46.082	146.813	49.859
86.119	60.9	50.469	52.994	117.591	75.683	151.457	57.854
37.42	111.912	59.951	36.086	187.15	56.026	224.981	30.014
47.771	82.346	76.626	33.839	148.591		88.015	59.578
45.267	38.332	43.827	39.289	178.222	32.91	94.929	31.156
65.083	42.883	46.936		102.575	56.479	103.229	32.483
85.975	57.13	39.808	52.249	178.598	54.046	108.939	32.238
133.489	37.39	57.328	66.518	113.467	37.156	115.05
53.514	58.765	75.451	53.176	155.104	95.604	141.526	50.231
71.172	56.646	35.385	52.51	152.256	83.715	104.88	69.035
40.226	39.258		31.459	132.928	88.276	92.811	54.236
79.136	31.774	78.878	54.059	156.643	43.245	137.822	79.483
121.684	43.815	44.523	76.28	136.074	108.33	91.875	92.878
115.241	42.081	82.723		133.331	46.996		71.68
68.413		74.699	82.464	132.882	111.994	119.75	69.662
45.66	134.26		61.477		53.049	91.651	40.157
	35.417	70.862	55.666	104.6	106.053	114.593	66.464
74.039	135.048	35.568	43.907	117.14	71.053	162.216	40.526
77.647	104.856	34.58	60.754	110.869	46.082	89.258	56.105
82.024	101.69	93.183	54.57	95.756	39.444	91.798	71.061
152.804	68.713	45.305	104.973	97.479	63.627	138.266	107.313
81.333	54.696	157.644	78.666	86.412	68.353	159.716	53.177
54.975	49.151	124.443		89.325	58.094	119.496	44.276
58.486	66.939	154.399	71.668	180.74	58.345	112.132	52.032
136.779	38.295	66.331	56.261	98.818	35.929	97.58	38.699
128.752	61.721	114.989	114.764	129.161		98.827	102.88
149.706	47.892			147.128	54.44	110.113	61.081
35.817	38.455	102.962	78.11	156.07	122.477	104.953	56.086
73.132	55.18	85.019	54.92	184.745	91.163	98.122	54.258
	68.142		67.123	112.827	62.757	94.986	62.543
104.537	94.627	59.459	49.738	108.317	51.724	118.614	32.738
153.224	44.755	49.872	61.705	135.384	89.089	75.841
69.178	121.502	96.578	54.874	192.245	70.246	97.568	69.421
51.85	60.035	73.122	43.955	128.646	48.88	93.026	65.888
70.596	32.811	61.787		173.869	85.593	83.04	70.726
72.785	155.863		48.623	109.362	39.195	116.146	51.522
110.776	65.744	60.249	88.806	79.482	34.672	121.857	44.73
116.654	49.168	144.735	48.188	78.387	70.888	111.269	75.139
124.526	33.557	59.658	62.035	93.603	70.779	102.603	77.148
82.135	67.79		29.013	187.004	68.729	78.615	65.086
77.318		28.628	46.866	93.318	90.668		38.634
57.785	111.777	38.945	31.409	111.672	84.807	104.503	46.728
138.082	28.81	42.464	25.387	117.973	72.261	93.476	28.732
100.604	31.675	56.291	57.492	109.344	112.292	157.151	26.844
134.529	92.295	57.854		86.34	49.196	236.679	20.191
149.176	39.707	41.405	53.172		52.171	112.143
109.152	43.237	41.629	50.011	117.44	81.186	170.557	53.842
84.827	84.474		41.652	217.91	39.921	123.164	96.844
88.259	44.701	132.704	84.083	177.485	36.146	150.523	56.785
167.14	41.787	69.87	52.122	124.197	57.163	114.141	54.12
153.169	69.738	67.418		110.811	39.588	112.843	60.104
83.906	34.419	80.302	82.916	119.772	34.266	91.614	41.889
143.81	41.003	74.519	97.282	127.408	71.172	115.877	37.969
114.264	35.913	61.354	62.872	167.892	88.585	99.423	53.703
124.13	39.076		110.657	158.134	30.576	105.428	49.951
73.863	49.373	152.822	99.7	133.041	46.948	112.498	74.96
	78.883	63.304	43.756	105.052	38.246	101.897	42.621
145.123	117.283	64.551	55.135	113.823		164.305
136.887	55.121	71.61	70.885	123.107	63.681	181.352	76.886
95.325		125.632	50.497	116.383	84.049	167.314	37.985
143.909	113.406	96.165	41.588	145.353	62.907	137.164	48.525
49.673	104.396			80.009	58.51	124.696	73.69
	46.639	77.65	15.418	82.078	90.596	124.126	79.722
67.892	104.095	112.074	57.35	117.941	57.568	91.598	32.205
67.757	59.744	102.279	20.563	67.844	71.504	121.89	37.822
132.484	36.224	104.566	23.644	85.896	52.052	104.863	52.727
107.263	41.748				69.454	103.69	83.773
	68.495	67.436	20.067	115.161	64.18		94.968
146.338	73.747	66.72	33.039	126.06	47.326	185.922	73.617
119.452	46.788	79.236	77.877	148.109	53.794	124.314	78.832
62.606	55.752	73.697	75.488	143.734	52.089	114.037	34.843
115.237		60.956	26.144	125.283	98.621	89.764	42.464
138.098	37.585			158.014	137.605	212.119	69.297
145.048	38.771	133.26	46.813	159.272	99.048	108.508	64.946
93.843	40.257	59.007	19.889	205.837	63.632	80.805	54.932
107.607	47.525	68.284	38.097	186.013	46.849	145.235	76.803
111.819	87.406	132.637	41.303	161.167	48.937	107.6	45.471
76.083	48.704	118.203	19.528	185.072	43.678	97.567	42.808
66.898	154.898	96.421	104.74	118.39	31.474	127.008	81.626
75.013	36.48		25.859	113.362	54.442	95.878	101.349
63.607		97.581	25.094	156.35	88.228	148.396	51.331
107.247	55.855	39.1		168.822	36.815	111.22	81.709
55.751	78.416	61.826	28.699	177.424	75.59	77.885	48.403
67.537	80.566	62.265	26.474	96.934	33.845	107.841	87.586
	154.394	71.407	18.316	105.794		119.948	32.815
80.405	59.382	62.02	21.804	85.293	56.199	122.864	88.178
125.501	56.767	50.892	21.189	114.034	87.763
50.873			28.014	122.87	51.742	77.636	37.074
48.639	105.174	97.943	23.442	128.22	56.274	116.277	48.797
153.275	65.641	69.013		128.523	40.136	114.717	42.879
53.387	60.424	99.007	19.364	77.878	53.581	98.935	64.595
93.804	39.465		26.759	115.883	70.574	77.383	39.122
88.592	39.909	30.707	60.455	113.579	35.421	103.88	78.225
133.707		37.497	20.704		36.515	154.316	106.513
116.514	62.33	38.881	72.362	194.398	47.264	125.383	54.378
80.009	61.681	33.1	27.02	152.703	58.529	179.778	51.222
137.931	52.978	34.79		217.786	43.781	118.16	84.029
64.357	116.413	36.672	48.572	138.377	40.55	109.804	58.99
150.21	47.3		55.186	156.216	92.045	139.93	41.372
143.492	49.735	42.68	64.964	114.576	73.652	117.731	34.309
139.788	23.487	75.226	28.768	118.264	41.664	109.5	34.936
122.552		87.872	39.676	149.416	63.212	93.531	50.397
70.849	61.518	99.601		155.178	61.816		50.924
68.774	149.562	42.332	22.759	203.06	44.555	142.837	47.038
143.655	106.802		44.549	161.334	48.5	84.227	33.018
150.055	97.733	49.828	38.1	156.796	58.461	130.738	35.241
155.559	136.457	45.999	30.993	230.965	69.722	118.456	33.175
75.469	89.494	34.723	46.049	149.95	60.361	128.007	33.951
156.681	50.962	51.57	35.28	152.699	83.987	238.584	35.6
84.113	127.509	79.715	35.364	121.787	65.147	136.78	54.689
123.435	106.231	54.591	34.251	125.278	43.415	95.681	45.131
103.744	70.721			124.292	61.944	206.747
57.238	177.27	109.31	47.655	86.068	53.176	148.191	41.234
102.417	81.917	89.839	30.876	126.037	44.62	218.664	78.961
		70.841	41.935		76.217	120.853	57.225
117.826	52.697	58.338	51.693	175.262	47.325	82.402	45.269
73.397	44.125	48.023	24.792	132.31	110.581	134.171	55.002
79.933	57.118			90.517		96.892	50.791
55.33	109.144	87.116	52.985	133.323	91.739	154.301	66.708
56.19	105.883	78.218	24.638	167.927	83.163	92.521	63.38
66.865	59.577	47.574	39.509	132.806	98.007	167.727	40.828
53.91	52.864	62.626	28.687	79.566	106.58	89.21	43.962
69.035	44.698	49.413	52.206	123.508	89.755	131.361	46.263
81.489	44.466	44.904		93.524	74.088	64.181	47.562
48.947			14.937	113.942	79.423		100.573
159.052	54.741	67.563	13.744	78.457	62.32	121.827	54.618
91.335	46.636	61.245	33.215	147.995	81.764	204.702	86.701
79.485	86.311	46.168	12.648	126.214	57.793	109.383	39.208
50.762	91.731	86.061	19.957	149.279	45.97	155.695	49.048
50.669	95.221	58.722	11.944	140.598	75.997	237.123	52.728
94.48	44.754	40.075		141.095	51.544	140.071	53.451
47.602	79.193		32.021	114.047	43.277	80.404	55.768
78.216	61.174	71.501	26.161	107.035	84.543	88.394	100.063
45.22	60.144	130.891	21.021		147.274	128.207	51.735
	49.596	94.551	29.916	101.974	44.271	142.278	48.602
137.696		73.143	19.047	109.787	52.802	106.624	83.117
160.087	79.989	73.959	23.365	89.819	61.86	86.004	71.925
73.39	139.661	74.82	16.435	99.688	43.834	127.098	55.861
56.705	105.65	63.035		89.759	88.963	174.306
53.565	122.61		49.509	167.05	44.677	162.509	57.666
104.812	50.996		30.974	107.365		106.961	81.077
146.5	69.173		15.537	123.92	64.853	105.8	60.261
59.973	89.839		27.942	100.898	43.214	164.537	59.774
103.184	45.868		22.222	167.101	53.089	90.999	59.86
133.388	60.009		18.841	206.655	111.504	119.715	57.338
116.161	53.956			114.2	63.101	100.687	131.921
80.181	82.862			87.779	75.265	77.584	54.373
143.1				61.059	79.867	109.272	41.028
67.279	122.757			91.445	54.474	76.384	64.041
134.635	88.117			71.296	61.37		125.497
155.096	74.621			168.724	53.477	96.445	50.313
143.057	126.152			127.19	39.03	137.895	93.831
118.947	73.391			132.792	53.467	106.977	59.104
74.042	82.562				41.347	114.948	42.811
74.129	85.342			109.746	53.264	113.75	52.788
145.794	91.802			156.543	38.435	125.702	80.779
132.711				145.779	63.977	137.703	44.637
159.56	60.965			95.554	36.515	131.537	56.033
88.334	118.614			115.923	36.428	131.028	55.942
104.617	154.135			142.57	96.538	194.336	53.045
62.229	158.617			119.101	73.622	147.028	58.699
	113.598			105.003	57.534	109.842	54.791
101.752	78.679			178.84	91.601	134.528	61.933
73.497				164.065	55.616	143.954	47.869
84.99	45.099			147.057	92.657	118.072	42.544
101.482	86.001			103.301	40.708	113.509	37.406
85.933	100.907			120.016	67.081	95.462
62.578	112.333			102.398	88.338	98.085	32.185
93.114	80.213			114.89	43.772	247.239	32.616
47.615	114.892			86.825	63.138	69.906	70.829
59.041	88.585			131.356	62.325	92.691	48.644
92.583				240.385		83.278	40.907
48.836	29.871			162.207	74.543	73.006	56.244
89.926	62.419			173.199	83.453		34.632
	38.787			172.469	83.952	151.052	36.542
43.851	64.7			96.984	70.132	44.167	28.936
33.206	59.075			162.006	55.669	55.418	39.555
127.681				83.648	85.251	58.899	46.607
72.728	29.962			183.705	61.561	66.646	33.136
68.715	28.048			166.165	91.404	95.34
55.471	53.297			251.836	60.164	83.746	42.342
49.095	36.522			122.366	57.797	86.293	42.654
	67.001				63.463	67.817	37.63
110.481	38.407			78.541	57.038		72.062
50.2	61.889			68.539	46.218	81.133	75.302
28.308	44.949			59.564	102.229	182.271	56.153
35.518	51.625			63.095	59.317	62.832	31.433
41.539	28.549			73.046	37.808	87.112	46.568
	36.038			123.037	71.104	75.569	62.644
77.746	50.388			72.83	63.548	102.34	38.495
81.854	28.729			62.316	43.512	68.01
185.113				77.397	47.608	57.34	34.187
60.061	65.664			54.793	52.207	51.811	46.56
171.38	47.001			57.166	82.66	49.197	38.871
152.04	51.374			81.008	51.212	39.59	41.955
104.715	61.736			79.14	71.233	53.325	41.911
69.694	48.328			94.899	55.128		90.007
64.744	75.788			84.107	64.571	178.816	37.494
91.265	86.486			82.386		57.149	36.66
	65.371			78.392	67.664	87.148	44.598
84.026	57.799			62.31	90.822	33.846	51.514
63.537				126.465	76.294	66.598	35.909
95.766	51.296			72.586	67.315	33.836	31.383
118.884	128.988			55.775	75.51	40.755	51.13
126.723	36.581			66.131	75.535	60.618	34.057
62.622	109.007			60.348	85.409	60.414	42.956
140.851	78.22			63.278	73.047	38.461	31.582
72.751	102.159			67.687	49.59	45.66	83.102
77.019	47.967			65.601	125.835	41.143	29.93
	34.849			93.007	73.649	78.488	33.697
151.605	43.772			118.232	88.31	45.248	29.862
130.298	84.958				55.333	50.421	28.806
153.701	47.931			53.087	111.339	52.721	30.41
192.983				70.165	64.688	30.036
159.403	61.299			110.866	71.012	36.416	30.362
167.251	74.952			72.876	72.241	43.394	54.459
138.704	63.48			92.367	76.043	45.459	54.14
77.904	94.076			75.254	62.407	43.454	33.205
135.868	31.333			109.671	90.678	29.851	31.534
116.657	63.82			94.39	107.003		33.167
116.072	50.856			94.387	100.898	79.246	36.477
137.128	42.125			49.148	57.088	42.2	38.138
67.938				69.312	101.966	54.29	39.061
89.594	73.637			81.929	61.555	61.754	38.382
94.247	83.785			84.578	90.933	67.543	54.463
46.61	108.215			88.751	56.281	170.208	35.384
	63.931			81.013	55.1	76.828	43.194
156.831	30.294			72.482	139.987	48.568	34.898
85.547	51.881			91.06		68.274
62.964	52.197			90.65	28.928	38.79	31.376
89.111	72.448			90.919	24.352	59.159	47.666
182.56	41.343			92.784	25.407		41.03
102.191	41.311			86.14	44.403	173.028	39.874
172.538				113.382	39.379	114.322	44.324
106.979	52.619			71.625	29.136	135.216	31.503
126.857	72.104			76.03	65.039	147.605	35.526
188.537	27.405			98.148	28.135	49.787	45.788
	65.045			83.252	40.381	168.957	38.157
114.818	23.459			105.94	56.548	61.57	34.787
100.253	21.646			75.183	31.463	103.854	36.366
73.241	54.762			72.23	37.82		31.064
154.863	119.974			104.404	22.159	95.53	35.559
64.075	33.456			69.311	40.612	143.518	42.451
94.429	16.927			80.652	70.113	120.793	31.215
103.615	14.735				41.879	142.855	39.058
84.378	69.324			76.667	41.691	90.616	28.453
82.026	17.003			87.743	32.758	189.424	32.999
209.851	18.702			165.705	25.811	57.521	50.073
91.954	28.876			79.229	43.594	57.62	45.289
152.897				89.431	21.682	54.24	28.85
107.681	29.113			75.509	45.694	45.001	41.449
102.079	87.031			114.04	42.051		29.145
71.106	27.868			83.003		37.81	26.522
53.545	120.73			76.758	31.941	47.061
50.72	76.899			55.978	53.908	88.216	36.045
174.519	39.878			108.989	29.354	37.621	49.057
	69.336			131.078	30.972	38.422	50.736
36.137	16.067			90.727	31.452	51.553	27.498
83.392	99.692			53.327	28.753	41.713	35.312
64.528	48.057			59.987	29.956	68.584	47.507
51.84	25.242			68.394	32.566	58.296	31.592
32.455	71.812			124.943	29.431	49.251	54.506
44.21	20.855			67.603	41.814	42.82	28.605
48.04	20.564			76.094	51.733	51.281	32.362
				68.701	26.242	103.779	35.077
43.174	73.278			66.237	30.199	65.728	31.312
45.342	35.857			84.115	36.809	32.441	44.014
133.369	15.199				44.084	44.317	36.437
66.044	23.924			58.727	33.273		34.288
42.122	42.526			89.711	41.609	49.225	40.762
62.162	40.095			108.436	31.446	118.266	34.393
94.205	37.58			154.545	37.547	44.91	36.932
53.346	44.483			51.276	49.603	113.356	27.272
42.642	37.429			108.81	38.783	63.185	26.782
60.62	52.131			77.339	33.361	69.782	44.82
	18.041			99.226	26.117	60.565	41.727
72.04	37.304			54.057	40.643	78.051
63.363	30.242			72.863	27.979	44.983	35.417
61.699				96.439	32.189	53.416	30.226
52.57	77.62			106.119		35.417	65.379
52.503	83.303			63.174	22.653	45.405	35.772
53.613	90.461			70.68	47.304	49.51	48.137
43.581	65.268			61.38	64.445		31.96
35.636	37.593			112.528	38.788	57.175	35.001
	55.173			62.081	58.176	30.461	41.506
126.842	17.084			84.236	63.626	108.067	35.647
76.545	56.529			52.805	59.617	74.665	44.527
93.375	20.789			53.277	44.953	69.345	31.929
42.334	27.88			56.528	39.22	63.249	41.363
55.536	16.451			73.958	33.589	64.53	33.256
85.836				50.478	51.261	67.275	31.909
67.417					38.577		39.776
58.411				111.797	40.409	38.113	28.427
81.622				112.866	29.355	75.527	44.933
44.83				60.748	47.98	63.957	28.709
42.212				135.086	39.127	71.871
				71.562	67.239	41.553	39.808
27.496				75.156	36.382	98.756	42.997
45.056				72.059	50.729	108.437	30.199
23.648				110.363	35.413	111.246	32.729
67.863				81.568		34.823	38.643
40.089				79.086	59.358	41.018	31.473
35.248				58.263	28.705		34.781
54.268				101.014	33.254	106.541	62.473
36.784				84.311	28.081	91.271	41.959
52.318				86.645	25.113	80.827	37.796
				65.362	49.937	79.504	46.683
31.873				64.946	29.623	145.986	55.854
52.794				77.619	31.368	94.679	28.074
97.369				61.9	29.26	121.929	28.853
65.087				63.905	26.792	103.422	40.205
49.099				55.174	51.021	155.51	32.342
35.826				67.255	35.021	76.342	49.261
56.047					47.474	77.25	38.786
70.223				74.48	49.34	108.455	36.485
102.439				73.415	26.168	89.494	28.062
22.966				73.27	31.926	111.462	31.22
29.24				55.285	42.365	89.691	57.533
45.349				61.941	23.727	97.237	36.804
86.32				111.454	75.585	123.977
42.318				73.845	36.652	120.48	39.684
28.012				73.5	40.929	98.634	79.934
				62.121		109.458	32.812
96.495				59.888	48.863		29.113
86.161				74.608	27.079	84.96	56.124
65.932				99.721	38.913	96.522	38.116
42.824				114.487	80.192	101.097	40.405
57.978				90.356	61.005	112.468	36.926
88.86				64.602	31.32	94.098	39.458
41.09				104.241	82.488	118.962	43.859
93.742				86.291	75.902	91.353	25.838
81.465				173.928	45.51	99.619	32.846
84.931				198.078	52.015		35.486
62.404				80.945	48.469	75.873	31.08
69.16				139.876	80.617	150.631	41.233
40.47				145.585	26.899	138.8
					44.685	164.981	29.774
37.821				139.457		113.876	31.323
29.262				119.958	32.439	142.348	43.761
30.491				123.453	42.482	88.77	31.381
85.307				70.117	45.568	193.076
81.391				84.561	60.734	100.173	36.866
52.037				104.32	40.705	65.828	33.1
34.795				66.477	39.296	96.322	31.454
71.802				124.243	68.342	119.975	62.716
104.063				92.66	38.611	65.955	39.737
52.141				86.373	44.869	85.135	33.309
46.925				122.245	66.862	68.252	40.253
55.346				96.747	47.737	83.084	63.633
58.603				101.292	53.743	83.146	39.211
45.716				124.618	50.534		30.844
72.251				99.248	82.111	80.786	61.819
40.59				147.935	35.108	118.995	37.919
41.291				92.973	42.104	125.693	43.754
40.731				102.604	29.539	88.477	65.065
32.149				104.293		117.535	32.952
				80.703	23.27	112.073	60.417
87.573				95.785	28.8	94.608	40.543
102.195				83.336	37.366	83.784	39.611
81.04				102.231	37.164	70.116	45.752
57.122				109.997	30.802	94.226	40.957
49.721				68.024	30.602	85.838	48.41
65.426				78.74	41.551	158.985	77.903
98.42					34.826	105.718
69.243				67.687	43.364	89.111	18.022
54.366				105.173	64.748		10.692
				105.293	35.208	102.59	28.092
57.99				76.066	34.377	154.007	32.13
68.469				75.458	30.336	92.128	36.73
69.679				83.685	63.571	108.308	19.749
79.194				89.406	71.175	96.327	27.493
108.387				74.922	53.895	105.083	19.724
87.098				103.937	32.028	119.6	19.473
33.747				102.859		123.11	28.544
60.725				94.961	63.549	118.379
62.011				83.004	50.868	93.057	17.135
				72.27	66.577	109.688	16.706
65.72				72.391	50.676	110.948	26.72
79.581				66.253	28.689	117.27	26.09
57.248				119.451	51.443	75.323	25.968
77.47				70.384	28.899	193.433	26.004
44.473				60.324	37.308	75.682	21.094
38.27				69.622	59.883		28.091
54.96				91.34	37.95	85.86	18.836
62.267				101.594	34.991	200.302	15.186
47.113				106.301	49.575	139.153	36.907
51.869				79.891	25.314	134.508	24.271
				73.202	23.396	155.125	18.919
				61.601	32.691	135.292	18.146
				62.285	59.408	160.691	23.581
				97.038	30.264	102.093	15.815
				58.207	31.764	140.096
				70.102	38.018	131.442	40.398
				67.238	64.342	118.849	25.53
					36.769	147.431	20.233
				117.799	36.048	109.235	20.947
				137.079	51.922	117.625	29.606
				92.256	27.125	127.903	18.293
				113.721	34.701	121.703	24.176
				114.761	32.557	136.453	31.935
				94.873	26.05		20.285
				74.534	45.945	109.557	45.842
				84.109	40.324	78.641	23.367
				136.431	33.756	99.625	23.574
				101.547	29.712	107.199	45.957
				73.888	36.084	106.13	20.187
				104.196	30.173	180.439	25.771
				109.183		103.245	15.714
				99.67	44.323	111.316	31.144
				103.759	32.261	137.155	31.219
				79.359	91.887	127.654	23.688
				116.054	34.787	200.128	27.736
				97.247	27.262	95.27	21.904
				93.937	28.291	94.251	23.638
				83.079	33.309	104.837	39.862
				91.424	64.277
				78.827	62.346	128.732	43.064
				73.847	46.893	162.856	15.685
					45.475	151.102	48.133
				75.291	53.829	105.773	24.823
				118.577	31.346	123.606	17.349
				71.977	38.058	132.403	14.329
				158.952	49.249	242.754	32.263
				93.696	47.207	127.592	11.085
				71.078		147.328	16.592
				85.458	43.112	121.927
				88.47	33.334	116.145	16.435
				110.515	44.35	142.513	9.759
				89.916	58.135	118.306	15.555
				122.949	39.692	230.236	10.991
				104.579	48.605	109.804	19.071
				115.199	38.953		20.526
				115.193	38.635	131.975	15.871
				93.603	37.106	124.033	27.007
				120.773	31.233	117.146	17.676
				99.234	27.761	137.935	16.028
				69.023	24.579	123.071	16.506
				108.688	38.371	164.081
				124.515		127.874	31.97
				80.202	29.651	159.776	11.915
				81.389	37.394	155.928	21.086
					45.47	116.398	35.869
				68.564	28.892	130.607	10.431
				95.86	52.638	92.495	29.17
				82.322	33.741	174.775	23.249
				150.352	60.601	105.704	11.796
				97.747	39.772	113.005	17.537
				57.553	31.366		10.536
				159.031		96.12	16.192
				105.736	53.534	105.692
				100.111	30.258	92.769	20.221
				76.072	66.125	88.594	19.616
					36.812	119.994	9.654
				61.784	43.95	142.098	12.03
				171.296	53.909	135.474	35.677
				173.304	30.403	158.524	12.35
				66.38	39.241	121.954	20.804
				147.476	39.252	142.504	12.511
				92.178	33.264	94.068	23.697
				148.089	46.502	113.967
				59.629	52.498	160.479	33.866
				125.93	49.022	153.905	21.867
				138.684	33.71	85.141	23.045
				91.512	45.453	89.382	14.5
				67.759		144.469	30.204
				61.242	89.195	122.465	20.084
				94.162	46.037		14.216
				77.327	52.76		19.818
				59.485	34.749
				45.476	76.033		16.254
					22.887		27.992
				122.27	39.347		20.63
				70.919	63.956		24.727
				85.432	36.439		19.992
				69.21	19.048		19.185
				61.435	43.963		27.108
				106.977	52.288		30.671
				85.906	34.511		25.356
				64.643	20.753		19.932
				77.049	38.701		34.913
				82.615	30.918		15.665
				151.061	35.377		27.057
				135.966	49.946		43.985
				81.108	54.462		19.848
				78.47	82.878
				103.698	33.595		22.036
				49.945			28.082
					67.325		21.514
				129.631	34.163		25.069
				105.544	27.68		14.892
				128.164	67.308		22.335
				109.969	44.654		24.11
				126.925	52.812		20.706
				108.198	50.024		21.16
				79.204	30.165		21.024
				100.156	20.896		18.234
				70.971	26.715		21.532
				93.674	41.237		19.479
				82.267	18.675
				104.411	18.769
					37.213
				84.631	50.936
				77.839
				94.2	28.047
				127.438	55.859
				78.03	28.279
				69.912	31.001
				84.051	28.841
				61.866	32.186
				75.51	32.823
				106.841	34.588
				58.157	25.9
				71.342	25.387
				56.301	21.081
					18.288
				132.359	21.257
				89.607	27.609
				88.079	36.099
				81.377	25.4
				71.3	21.829
				101.815	29.317
				146.118	24.089
				79.716
				98.182	31.707
				114.21	44.594
				72.135	33.906
					30.7
				68.194	24.929
				76.243	21.279
				85.504	17.059
				104.008	35.717
				72.306	33.441
				105.072	27.892
				96.66	29.414
				74.781	45.478
				82.283	23.338
				99.902
				126.896	28.716
				141.485	27.846
				133.305	23.337
				91.92	44.031
				88.168	21.289
				87.219	51.038
				77.73	27.654
				101.495	27.653
					32.937
				77.576	23.364
				76.587	26.138
				88.053	20.725
				71.714	56.392
				110.954	53.515
				102.736	24.504
				99.629	31.358
				102.087	23.035
				100.785	22.597
				80.163	23.283
				167.29	31.371
				123.273	23.061
				112.694
					28.097
				163.514	44.008
				63.043	33.566
				150.921	35.69
				115.577	28.143
				95.39	21.716
				148.858	49.317
				121.537	40.858
				74.521	37.727
				157.973	43.615
				65.629	21.061
				105.433	51.364
				69.658	60.775
				174.597	34.564
					25.839
					58.551
					30.548
					24.838
					35.602
					36.407
					57.827
					29.24

## Sheet: Fig. 4B
RPL13A							APOE							WDR90							EGR1
SH-SY5Y		SH-TDP+		SH-TDP382			SH-SY5Y		SH-TDP+		SH-TDP382			SH-SY5Y		SH-TDP+		SH-TDP382			SH-SY5Y		SH-TDP+		SH-TDP382
RNH-	RNH+	RNH-	RNH+	RNH-	RNH+		RNH-	RNH+	RNH-	RNH+	RNH-	RNH+		RNH-	RNH+	RNH-	RNH+	RNH-	RNH+		RNH-	RNH+	RNH-	RNH+	RNH-	RNH+
5.48404	0.144646	8.60492	0.127126	13.2154	0.066175		4.33386	0.200944	5.00618	0.143489	3.89882	0.05882		4.5354	0.128773	4.39608	0.116075	4.79284	0.055443		2.28105	16,677*	5.4106	0.559292	0.935717	0.492232
4.95909	0.467439	6.8876	0.660331	10.8844	0.410206		4.56063	0.158084	5.00412	0.372358	4.33891	0.324781		3.44719	0.249141	3.84314	0.651508	4.8692	0.571684		2.39223	11.0164	4.41107	0.500426	0.534258	0.318942
5.43114	0.146317	9.11697	0.122705	10.4253	0.071298		4.9537	0.139224	4.74186	0.147031	5.56543	0.064038		4.0642	0.098497	4.24395	0.102927	5.32541	0.045042		3.02785	2.88627	3.4725	0.328623	0.616279	0.368585

## Sheet: Fig. 5A
GAMMAH2AX foci (% cells> 10 foci) transfected SH-SY5Y
SH-SY5Y		SH-TDP+		SH-TDP382
RNH1-	RNH1+	RNH1-	RNH1+	RNH1-	RNH1+
4.65116	10	8.4507	2.5	20.8235	16.6667
0	16.9231	14.7059	2.08333	42.8571	22.7273
7.69231	10.7692	9.375	11.3636	20.2632	4.87805

## Sheet: Fig. 5B
FANCD2 foci (% cells> 10 foci) transfected SH-SY5Y
SH-SY5Y		SH-TDP+		SH-TDP382
RNH1-	RNH1+	RNH1-	RNH1+	RNH1-	RNH1+
1.40845	0	0	9.09091	10	2.63158
0	0.833333	0	2.85714	10.8182	0
2.85714	0	4	2.77778	21.4286	9.30233

## Sheet: Fig. 6A1
S9.6 nuclear signal intensity in LCLs derived from ALS patients
LCL-CTL	LCL-TDP382	LCL-SALS
14.029	28.289	46.12
19.715	33.222	43.964
16.641	34.936	49.862
25.051	35.583	37.95
15.993	37.331	43.894
16.776	45.915	44.244
25.305	37.274	32.071
18.426	41.079	45.703
18.187	20.407	38.737
16.268	42.331
17.508	36.242	35.965
	32.62	35.853
		37.328
45.081	38.74	21.489
46.913	38.103	30.808
	33.235
35.771	28.79	30.339
45.921	34.053	27.462
32.273	46.558	28.086
32.065	48.767	36.966
	33.851	28.456
		22.699
29.177	64.336
50.562	60.769	38.265
0	70.465	13.857
34.452	66.913	37.407
	77.399	22.111
49.62	64.053	29.382
3.615		22.218
45.888	74.207	25.509
	61.57	12.047
40.912	59.804	3.799
	62.681	25.251
3.846		10.446
30.031	0.807	19.566
16.39	0.88	38.701
15.647	22.25	19.95
4.657	44.505	23.447
26.586	0.003	19.846
4.84	9.501	22.231
14.69	0.201	27.051
21.368	4.395	22.789
5.577	6.053	12.095
9.219	22.136	16.72
16.566	0.187	8.296
21.249	5.628	33.842
8.16	1.599	4.202
12.573	0.036	16.242
4.534	14	24.03
22.227	34.076	20.743
12.266	23.134	26.313
19.247	3.774	33.43
9.725	7.847	34.363
7.694	17.873
17.435	4.333	7
	28.99	0.175
20.603	1.557	13.089
23.166	23.681	7.77
0	17.34	5.527
0	8.583	10.768
8.422	9.607	22.921
	3.092	11.095
0	1.54	16.253
36.367	0	22.319
27.636	8.569	22.143
15.282	24.097	13.376
	20.279	11.886
25.398	45.946	8.215
		10.342
36.71		25.217
43.952	36.214	24.289
44.061	47.739	22.243
20.074		6.945
	24.144	8.155
	19.424	8.853
32.651	22.788	27.924
25.293	19.784	10.267
	20.681	18.596
	24.372	19.293
	20.945	23.661
	27.027	17.622
	22.119	22.504
	23.986	14.806
	22.328	20.411
	26.855	10.193
	25.817	23.589
	29.158	15.794
	25.933	8.363
	24.417	4.913
	23.153	13.418
	30.469
		4.671
	23.211	12.752
	24.276	8.115
	22.348	20.068
	24.92	19.858
	20.402	18.409
	23.724	16.744
	23.69	17.534
	23.607	22.731
	24.708	5.78
	33.897	20.922
		6.361
		25.256
		20.873
		22.806
		8.536
		24.352
		11.766
		19.993
		26.837
		25.31
		9.996
		13.257
		41.635
		17.566
		15.759
		26.121
		16.781
		19.994
		20.866
		10.104
		2.915

[truncated: 18 more sheets: Fig. 6A2, Fig. 6B, Fig. S1A, Fig. S1B, Fig. S1D, Fig. S2A, Fig. S2B, Fig. S2D, Fig. S2E, Fig. S2F, Fig. S3B, Fig. S3C, Fig. S4A1, Fig. S4A2, Fig. S4B, Fig. S4C, Fig. S5A, Fig. S5B]
